# Supplementary material for: Prussian Blue Analogue-Derived p-n Junction Heterostructure for Photothermal Reverse Water–Gas Shift: Enhanced Activity and Selectivity via Synergistic Effects
Source: Nanomaterials (Basel). 2025 Jun 11;15(12):904. doi: 10.3390/nano15120904 (PMC12195841; doi:10.3390/nano15120904)
Supplement: Supplementary file 1 [file nanomaterials-15-00904-s001.zip]

Archive with 1 entries (1 files):
- nanomaterials-3663913-supplementary.pdf
